# Supplementary material for: Amorphous Elastomeric Ultra-High Molar Mass Polypropylene in High Yield by Half-Titanocene Catalysts
Source: Polymers (Basel). 2024 Feb 14;16(4):512. doi: 10.3390/polym16040512 (PMC10893264; doi:10.3390/polym16040512)
Supplement: Supplementary file 1 [file polymers-16-00512-s001.zip]

Archive with 1 entries (1 files):
- polymers-2846043-supplementary.pdf
